# Supplementary material for: Association between Chlamydia trachomatis, Neisseria gonorrhea, Mycoplasma genitalium, and Trichomonas vaginalis and Secondary Infertility in Cameroon: A case-control study
Source: PLoS One. 2022 Feb 4;17(2):e0263186. doi: 10.1371/journal.pone.0263186 (PMC8815903; doi:10.1371/journal.pone.0263186)
Supplement: S1 Dataset — (XLSX) [file pone.0263186.s001.xlsx]

## Sheet: FINAL
Participant type, 1=Case, 2=Control	Age categories, 0=15-24, 1=25-29, 2=30-39, 3=40-46	Occupation	Marital Status, 0=Single, Divorced, or Widowed, 1=Married	Education category, 0=None and Primary, 1=Secondary, HS, and Vocational, 2=University	Age of sexual debut category, 0=<14, 1=14-19, 2=20 or >	Lifetime sex partners category, 0=1-5, 1=>5+	More than one partner, 1=Yes if polygamy, 0=No if monogamy	0=No reports of painful sex, 1=Painful Sex (Dyspareunia)	Last menstrual period normal,0=No, 1=Yes	Menstrual cycle duration,1=21-26, 2=27-29, 3=30-35, 4=MT35, 5=Other, specify, 6=Missing	Age of menarche category, 0=8-10, 1=11-13, 2=14-16, 3=17-26	Result of test for ovulation	History of miscarriage, 0=No, 1=Yes	History of stillbirth, 0=No, 1=Yes	History of ectopic pregnancy, 0=No, 1=Yes	Number of prior pregnancies	Category for number of years infertility lasted, 0=0, 1=1-5, 2=>5	CT NAAT Result from the Hologic Panther	GC NAAT Result from the Hologic Panther	MG NAAT Result from the Hologic Panther	TV NAAT Result from the Hologic Panther	CT, GC, MG, or TV from Hologic Panther	Infection with 2 of CT, GC, TV, MG
1	2	1	1	2	2	0	0	0	1	27-29	1		1	0	0	1	1	0	0	0	0	0	0
1	2	1	1	2	1	1	0	1	1	27-29	1		0	0	0	1	1	0	0	0	0	0	0
1	1	2	1	0	1	1	0	0	1	21-26	1		0	0	0	1	1	0	0	0	0	0	0
1	0	1	0	2	1	0	0	1	1	27-29	1		0	0	0	1	1	0	0	0	0	0	0
1	2	1	1	2	1	0	0	0	1	27-29	1		0	0	0	2	1	0	0	0	0	0	0
1	3	1	0	2	1	0	1	0	1	30-35	1		0	0	0	2	2	0	0	0	0	0	0
1	2	2	0	1	1	0	0	1	1	30-35	1		0	0	0	2	1	0	0	0	0	0	0
1	3	2	1	0	1	0	0	0	1	30-35	2		0	0	1	1	1	0	0	0	0	0	0
1	3	1	1	2	2	0	0	0	1	27-29	1		0	0	0	2	1	0	0	0	0	0	0
1	3	2	1	0	1	0	0	1	1	>35			0	0	0	2	1	0	0	0	0	0	0
1	1	3	1	2	1	1	0	1	1	27-29	1		1	0	0	2	1	0	0	0	0	0	0
1	2	4	1	2	2	0	0	1	1	>35	2	1	1	0	0	2	1	1	0	0	0	1	0
1	0	3	0	1	1	0	0	1	1	21-26	2		1	0	0	2	1	0	0	1	0	1	0
1	3	1	0	1	1	1	0	0	1	Missing	1		0	0	0	2	1	0	0	0	0	0	0
1	2	3	1	2	1	0	0	1	1	27-29	2		0	0	0	1	1	0	0	0	0	0	0
1	2	4	0	1	1	0	0	1	0	27-29	2	3	0	0	0	2	1	1	0	0	0	1	0
1	3	1	1	2	1	0	0	0	1	21-26	2		1	0	0	2	1	0	0	0	0	0	0
1	2	2	0	0	0	1	0	1	0	27-29	1	1	0	0	0	1	2	0	0	0	0	0	0
1	3	1	1	2	1	0	0	1	1	21-26	1	1	0	0	0	1	1	0	0	0	0	0	0
1	2	1	0	1	1	0	0	0	0	27-29	3	1	0	0	0	2	1	0	0	0	0	0	0
1	3	2	0	1	1	0	0	0	1	27-29	2		1	0	0	2	1	0	0	0	0	0	0
1	3	2	0	1	1	1	0	1	1	27-29	2		0	0	0	2	1	0	0	0	0	0	0
1	3	1	1	2	2	0	0	1	1	Missing			0	0	0	1	1	0	0	0	0	0	0
1	1	2	0	2	2	1	0	1	1	Missing	2		0	0	0	2	1	0	0	0	0	0	0
1	2	3	1	0	1	0	0	0	1	27-29	1	2	0	0	0	2	1	0	0	0	0	0	0
1	0	2	0	0	1	0	0	1	1	27-29	2		0	0	0	1	2	0	0	0	0	0	0
1	1	2	1	0	1	0	0	1	1	27-29	2		0	0	0	2	2	0	1	1	0	1	1
1	1	2	1	1	1	0	0	1	1	27-29	2		0	0	0	2	1	1	0	0	0	1	0
1	1	4	0	1	1	0	0	1	1	27-29	2		1	0	0	1	1	0	0	0	0	0	0
1	3	1	1	1	1	0	0	1	1	27-29	1		1	0	0	1	2	0	0	0	0	0	0
1	0	2	1	1	1	0	0	1	1	27-29	2		1	0	0	1	1	0	0	1	0	1	0
1	1	1	1	2	1	0	0	1	0	21-26	2		0	0	0	1	2	0	0	0	0	0	0
1	1	2	1	1	1	0	0	0	1	30-35	2		1	0	0	2	1	0	0	0	0	0	0
1	2	3	1	2	1	1	0	1	1	27-29	2		0	0	0	2	2	0	0	0	0	0	0
1	1	2	1	1	1	1	0	0	1	30-35	2		0	0	0	2	1	0	0	0	0	0	0
1	2	1	1	1	1	0	0	0	0	27-29	2		1	0	0	1	1	0	0	0	0	0	0
1	2	2	1	1	1	1	0	0	1	30-35	2		0	0	0	2	1	0	0	0	0	0	0
1	3	2	1	1	1	0	0	1	1	27-29	2		1	0	0	2	1	0	0	0	0	0	0
1	2	4	1	2	1	0	0	0	1	Missing	2		0	0	0	2	1	0	0	0	0	0	0
1	2	2	0	0	1	1	1	0	1	27-29	1		0	0	0	1	1	0	0	0	0	0	0
1	0	2	1	0	2	0	0	1	1	27-29	2		0	0	0	1	1	0	0	0	0	0	0
1	3	4	1	1	1	1	0	0	1	27-29	2		1	0	0	1	2	0	0	0	0	0	0
1	1	1	1	2	2	0	0	0	1	Missing	2	1	1	0	0	2	1	0	0	0	0	0	0
1	3	2	0	2	1	1	0	1	1	Missing			1	0	0	1	1	0	0	1	0	1	0
1	2	1	1	2	1	0	0	0	1	27-29	2		0	0	0	1	1	0	0	0	0	0	0
1	2	2	0	2	2	0	0	0	1	21-26	2		0	0	0	1	1	0	0	0	0	0	0
1	1	2	0	0	1	0	0	0	1	27-29	2	3	0	0	0	1	2	0	0	0	0	0	0
1	1	3	0	1	1	1	0	0	1	27-29	2		1	0	0	1	1	0	0	0	0	0	0
1	2	1	1	1	2	0	0	1	0	30-35	2		0	0	0	1	2	0	0	0	0	0	0
1	2	2	1	0	1	1	0	1	1	27-29	2		0	0	0	2	1	0	0	0	0	0	0
1	1	4	0	2	1	1	0	0	1	27-29	1		0	0	1	1	1	0	0	0	0	0	0
1	2	4	1	2	1	0	0	1	1	Missing			0	0	0	2	1	0	0	0	0	0	0
1	3	2	0	1	1	1	0	0	1	27-29	2		0	0	0	2	2	0	0	0	0	0	0
1	2	1	1	2	1	0	0	0	1	30-35	2		0	0	0	3	1	0	0	0	0	0	0
1	3	2	0	1	2	0	0	0	1	27-29	2		0	0	0	2	1	0	0	0	0	0	0
1	3	1	0	2	2	0	0	1	1	27-29	2		0	0	0	1	2	0	0	0	0	0	0
1	2	2	0	1	1	1	0	0	1	27-29	2		0	0	0	3	1	0	0	0	0	0	0
1	2	2	0	1	1	1	0	0	1	Missing			0	0	0	1	1	0	0	0	0	0	0
1	0	4	1	1	1	0	0	1	0	30-35	2		0	0	0	1	1	0	0	0	0	0	0
1	0	2	1	1	1	0	0	0	1	27-29	2		0	0	0	1	1	0	0	0	0	0	0
1	2	2	1	2	1	0	0	1	1	Missing			0	0	0	1	1	0	0	0	0	0	0
1	0	2	0	1	1	1	0	0	1	27-29	2		0	0	0	1	1	0	0	0	1	1	0
1	1	2	0	1	1	1	0	0	1	Missing			0	0	0	1	1	0	0	0	0	0	0
1	0	1	1	2	1	0	0	1	1	27-29	2		0	1	0	1	2	0	0	0	0	0	0
1	1	1	0	1	0	0	0	0	1	Missing	1		0	0	0	2	1	0	0	0	0	0	0
1	3	1	1	1	2	1	0	0	1	21-26	1		1	0	0	2	2
1	1	2	1	1	1	1	0	1	1	Missing	2		0	0	0	2	1	0	0	0	0	0	0
1	1	2	0	1	1	1	0	1	0	21-26	1		0	0	0	2	2	0	0	0	0	0	0
1	1	3	1	2	1	0	0	0	1	27-29	2	1	0	0	0	1	2	0	0	0	0	0	0
1	0	2	1	1	1	0	0	1	1	27-29	1		0	0	0	1	1	0	0	0	0	0	0
1	2	3	1	0	1	0	0	0	1	27-29	2	1	0	0	0	2	2	0	0	0	0	0	0
1	3	2	1	0	1	0	0	1	1	27-29	2		0	0	0	2	2	0	0	0	0	0	0
1	1	1	1	2	1	0	0	0	1	27-29	2	1	1	0	0	1	1	0	0	0	0	0	0
1	2	2	1	1	1	1	0	1	1	Missing	2		1	0	0	2	2	0	0	0	0	0	0
1	2	1	1	2	1	0	0	1	1	27-29	2		0	0	0	1	1	0	0	0	0	0	0
1	2	1	1	2	1	0	0	1	1	Missing			0	0	0	1	1	0	0	0	0	0	0
1	1	2	1	2	1	0	0	0	1	27-29	2		1	0	0	1	1	0	0	0	0	0	0
1	3	2	1	1	1	0	1	1	1	21-26	2	1	0	0	0	1	1	0	0	1	0	1	0
1	1	2	0	1	1	0	0	0	1	27-29	1		1	0	0	3	1	0	0	0	0	0	0
1	1	4	1	2	1	0	0	1	0	27-29	2	2	1	0	0	1	1	0	0	0	0	0	0
1	2	1	1	1			0	0	1	27-29	2	1	1	0	0	2	2	0	0	0	0	0	0
1	2	1	0	1	1	1	0	0	1	21-26	1	2	0	0	0	1	1	0	0	0	0	0	0
1	1	2	1	0	2	0	0	0	1	Missing	2		1	0	0	1	1	0	0	0	0	0	0
1	3	2	1	1	1	0	0	0	1	21-26	2		0	0	0	1	2	0	0	0	0	0	0
1	3	2	0	0	1	0	0	1	1	27-29	1		0	0	0	2	1	0	0	0	0	0	0
1	2	2	1	1	1	1	0	1	0	27-29	2		0	0	0	2	1	0	0	0	0	0	0
1	1	1	1	2	1	0	0	0	1	27-29	1		0	0	0	1	1	0	0	0	0	0	0
1	2	2	1	0	1	0	0	1	1	27-29	2		0	0	0	1	1	0	0	0	0	0	0
1	2	1	0	2	1	0	0	1	1	21-26	0		1	0	0	2	1	0	0	0	0	0	0
1	3	2	1	0	2	0	0	0	1	27-29	2		1	1	0	2	2	0	0	0	0	0	0
1	3	2	1	0	1	0	0	0	1	21-26	1		1	0	1	2	2	0	0	0	0	0	0
1	3	1	1	1	0	1	0	1	1	21-26	0	1	1	0	0	1	2	0	0	0	0	0	0
1	3	2	0	1	2	0	0	1	1	27-29	3	2	0	0	0	1	2	0	0	0	0	0	0
1	2	1	1	1	2	0	0	1	1	27-29	2	1	0	0	0	3	1	0	0	0	0	0	0
1	3	2	1	0	1	0	0	1	0	27-29	3		0	0	0	2	2	0	0	0	0	0	0
1	1	2	0	0	1	0	0	1	1	27-29	1		0	0	0	1	2	0	0	0	0	0	0
1	0	2	1	0	1	0	0	0	0	27-29	2	1	0	0	0	2	1	0	0	0	0	0	0
1	1	2	1	2	1	0	0	1	1	30-35	3		0	0	0	2	1	0	1	0	0	1	0
1	1	2	1	1	1	1	0		1	Missing			0	0	0	1	1	0	0	1	0	1	0
1	1	2	0	1	1	0	0	1	1	Missing			0	0	0	1	1	1	0	0	0	1	0
1	2	3	1	1	1	0	0	0	1	30-35	1		0	0	0	2	2	0	0	0	0	0	0
1	2	1	1	1	2	0	0	1	0	27-29	1		1	0	0	1	1	0	0	0	0	0	0
1	2	2	1	2	2	0	0	0	1	Missing	2	2	1	0	0	2	1	0	0	0	0	0	0
1	0	4	0	2	1	0	0	0	0	27-29	1	1	0	0	0	2	1	0	0	0	0	0	0
1	1	4	0	2	2	0	0	1	1	27-29	1		0	0	0	1	1	0	0	0	0	0	0
1	2	3	1	0	1	1	0	1	1	27-29	2	1	0	0	0	1	2	0	0	0	0	0	0
1	3	1	0	2	2	0	0	1	1	30-35	1		1	0	0	1	1	0	0	0	0	0	0
1	1	3	0	1	1	0	0	0	1	27-29	2	1	0	0	0	2	1	0	0	0	0	0	0
1	3	1	1	1	1	0	0	1	1	27-29	2		0	0	0	3	2	0	0	0	0	0	0
1	1	2	0	1	1	0	0	1	1	27-29	2		1	0	0	1	1	0	0	0	0	0	0
1	3	1	0	2	1	1	0	0	0	21-26	2	2	0	0	1	3	2	0	0	0	0	0	0
1	2	2	1	1	1		0	1	1	Missing			0	0	0	1	1	0	0	0	0	0	0
1	2	1	1	1	1	0	0	1	1	21-26	2	2	1	0	1	3	2	0	0	0	0	0	0
1	0	2	0	1	1	0	0	1	1	27-29	2	2	1	0	0	1	1	0	0	0	0	0	0
1	1	2	1	1	1	0	0	1	1	27-29	1	1	0	0	0	2	1	0	0	0	0	0	0
1	0	3	1	1	1	0	0	0	0	Missing	3		1	0	0	2	1	0	0	0	0	0	0
1	3	2	1	1	1	1	0	0	1	Missing	2	1	0	0	0	1	2	0	0	0	0	0	0
1	3	2	1	1	2	0	0	0	1	21-26	2		0	0	0	2	1	0	0	0	0	0	0
1	2	1	1	1	1	1	0	1	1	27-29	2		0	0	0	1	2	0	0	0	0	0	0
1	2	1	0	1	2	0	0	1	0	Missing	1	2	0	0	0	1	1	0	0	0	0	0	0
1	1	3	0	1	2	0	0	1	1	27-29	3		0	0	0	1	1	0	0	0	0	0	0
1	2	2	1	1	2	0	0	1	0	21-26	2		0	0	0	1	2	0	0	1	0	1	0
1	2	1	0	1	2	0	0	1	1	21-26	1	1	0	0	0	1	1	0	0	0	0	0	0
1	1	2	1	1	1	0	0	1	1	27-29	2		0	0	0	1	2	0	0	0	0	0	0
1	2	2	1	1	1	1	0	0	1	27-29	2		0	0	0	2	1	0	0	0	0	0	0
1	2	2	1	0	1	0	1	1	0	21-26	2		1	0	0	2	2	0	0	1	0	1	0
1	1	2	0	0	2	0	0	1	0	Missing	3		0	0	0	1	1	0	0	0	0	0	0
1	3	1	1	1	1	0	0	1	0	30-35	1		0	0	0	2	1	0	0	0	0	0	0
1	3	3	1	0	1	0	0	1	1	Missing	2		1	0	0	2	2	0	0	0	0	0	0
1	3	2	1	0	2	0	0	1	1	27-29	2		1	0	0	1	1	0	0	0	0	0	0
1	1	1	1	1	1	0	0	1	1	21-26	1	3	0	0	0	1	1	0	0	0	0	0	0
1	3	1	1	1	1	0	0	0	1	Missing	2		0	0	0	1	2	0	0	0	0	0	0
1	1	1	1	1	1	0	0	0	1	Missing	1		0	0	0	2	1	0	0	0	0	0	0
1	3	1	1	1	1	0	0	0	1	27-29	2	2	0	1	0	2	1	0	0	0	0	0	0
1	3	3	1	1	1	1	0	0	1	27-29	2	1	0	0	0	1	1	0	0	0	0	0	0
1	1	2	1	1	1	0	0	1	1	27-29	2		1	0	0	2	1	0	0	0	0	0	0
1	2	1	1	2	1	0	0	0	1	30-35	2	2	0	0	0	1	1	0	0	0	0	0	0
1	1	1	1	1	1	1	0	1	0	Missing	2		0	0	1	2	2	0	0	0	0	0	0
1	2	1	0	2	1	1	0	0	1	Missing	2		0	0	0	2	1	0	0	0	0	0	0
1	2	1	1	1	0	0	0	0	0	21-26	1		1	0	0	1	1	0	0	0	0	0	0
1	1	4	0	2	2	0	0	1	0	27-29	2	2	1	0	0	1	1	0	0	0	0	0	0
1	1	3	0	1	2		1		1	Missing			0	0	0	1	1	0	0	0	0	0	0
1	1	1	1	1	1	0	0	1	1	Missing	2		0	0	0	1	1	0	0	1	0	1	0
1	2	2	1	1	1	0	0	0	1	>35	2		0	0	1	2	2	0	0	0	0	0	0
1	2	2	1	1	2	0	0	1	0	30-35	1		1	0	0	2	1	0	0	0	0	0	0
1	2	1	0	1	2	0	0	0	1	27-29	2		0	0	0	1	2	0	0	0	0	0	0
1	2	2	0	1	1	0	1	0	1	30-35	1		1	0	0	2	2	0	0	0	0	0	0
1	2	3	1	2	1	0	0	1	1	27-29	2		0	0	0	2	1	0	0	0	0	0	0
1	3	1	1	1	0	0	0	0	0	27-29	2		0	0	0	2	1	0	0	0	0	0	0
1	1	1	1	1	0	1	0	1	0	>35	2		0	0	0	2	2	0	0	0	0	0	0
1	3	2	1	1	1	0	0	0	0	Missing	2		1	0	0	2	2	0	0	0	0	0	0
2	1	1	1	2	1	0	0	0	1	30-35	2		0	0	0	3	0	0	0	0	0	0	0
2	2	2	0	0	1	0	0	0	1	27-29	2		0	0	0	3	0	0	0	0	0	0	0
2	1	1	1	1	2	0	0	0	1	27-29	3		0	0	0	2	0	0	0	0	0	0	0
2	3	3	1	2	2	1	1	0	1	27-29	1		0	0	0	1	0	0	0	0	0	0	0
2	0	2	0	1	1	0	0	1	1	27-29	2		0	0	0	1	0	1	1	0	0	1	1
2	2	2	1	2	1	1	0	0	1	27-29	2		1	0	0	1	0	0	0	0	0	0	0
2	0	2	1	1	0	0	1	1	1	30-35	1		0	0	0	3	0	0	0	0	0	0	0
2	1	2	0	2	1	0	0	0	1	21-26	2		0	0	0	1	0	0	0	0	0	0	0
2	2	2	1	0	1	0	0	0	1	27-29	1		0	0	0	3	0	0	0	0	0	0	0
2	2	3	1	1	1	0	0	0	1	27-29	2		0	0	0	3	0	0	0	0	0	0	0
2	2	2	1	0	2	0	0	0	1	21-26	2	1	1	0	0	1	0	0	0	0	0	0	0
2	1	1	1	1	1	0	0	0	1	27-29	2		0	0	0	1	0	0	0	0	0	0	0
2	3	2	1	1	1	0	0	0	1	27-29	3	1	0	0	0	3	0	0	0	0	0	0	0
2	2	3	1	1	2		0	0	1	30-35	2		0	0	0	3	0	0	0	0	0	0	0
2	1	3	1	1	1	0	0	0	1	27-29	2		0	0	0	3	0	0	0	0	0	0	0
2	1	2	1	1	1		0		1	Missing			0	0	0	2	0	0	0	1	0	1	0
2	1	3	1	1	2		0		1	Missing			0	0	0	3	0	0	1	0	0	1	0
2	0	2	1	1	1		0		1	Missing			0	0	0	1	0	0	0	0	0	0	0
2	1	1	1	0	1		0		1	Missing			0	0	0	3	0	0	0	0	0	0	0
2	2	2	0	1	2		0		1	Missing			0	0	0	2	0	0	0	0	0	0	0
2	1	3	1	0	2	0	0	1	1	21-26	2		1	1	0	3	0	0	0	0		0	0
2	2	4	1	1	2		0		1	Missing			0	0	0	2	0	0	0	0	1	1	0
2	2	3	0	0	2		0		1	Missing			0	0	0	3	0	0	0	0	0	0	0
2	1	2	1	0	1		0		1	Missing			0	0	0	3	0	0	0	0	0	0	0
2	3	2	0	0	1		0		1	Missing			0	0	0	3	0	0	0	0	0	0	0
2	0	2	1	1	2	0	0	0	1	27-29	2		1	0	0	3	0	0	0	0	0	0	0
2	2	2	0	1	1	0	0	0	1	Missing	1		0	0	0	2	0	0	0	0	0	0	0
2	1	2	0	1	1	0	0	0	1	27-29	2		1	0	0	1	0	0	0	0	0	0	0
2	0	1	1	0	0		0		0	Missing			0	0	0	3	0	0	0	0	0	0	0
2	1	4	1	1	1	0	0	1	1	21-26	2	1	0	0	0	2	0	0	0	0	0	0	0
2	2	2	1	0	1	0	0	0	1	21-26	2		0	0	0	3	0	0	0	0	0	0	0
2	3	2	1	0	0	0	0	0	1	27-29	1		0	0	0	3	0	0	0	0	0	0	0
2	1	1	0	1	2	0	0	1	1	27-29	0		0	0	0	1	0	0	0	0	0	0	0
2	3	2	1	1	1	0	0	0	1	27-29	2		0	0	0	3	0	0	0	0	0	0	0
2	1	3	1	0	1	0	0	0	1	27-29	2		0	0	0	3	0	0	0	0	0	0	0
2	0	2	1	1	2	0	0	0	1	27-29	2		0	0	0	3	0	0	0	0	0	0	0
2	0	3	1	0	1	0	0	1	1	27-29	2		1	0	0	1	0	0	0	0	0	0	0
2	1	2	0	1	1	0	0	0	1	27-29	1		0	0	0	1	0	0	0	1	0	1	0
2	0	2	0	1	1	0	0	0	1	27-29	2		0	0	0	1	0	0	0	0	0	0	0
2	2	3	1	0	1	0	0	0	1	27-29	2		0	0	0	3	0	0	0	0	0	0	0
2	2	3	1	0	1	0	0	0	1	27-29	2		0	0	0	3	0	0	0	0	0	0	0
2	1	2	1	1	0	1	0	0	1	27-29	2		0	0	0	3	0	0	0	0	0	0	0
2	2	2	1	1	1	0	0	0	1	27-29	2		0	0	0	3	0	0	0	0	0	0	0
2	1	3	0	1	1	0	0	0	1	27-29	2		0	0	0	3	0	0	0	0	0	0	0
2	3	2	1	1	1	0	0	0	1	27-29	2		0	0	0	3	0	0	0	0	0	0	0
2	3	2	1	0	1	0	0	0	1	Missing	2		0	0	0	3	0	0	0	0	0	0	0
2	3	2	0	1	1	0	0	0	1	21-26	2		0	0	0	3	0	0	0	0	0	0	0
2	1	1	1	1	1	1	0	0	1	27-29	2		1	0	0	2	0	0	0	0	0	0	0
2	1	2	1	1	1	0	0	0	1	27-29	3		1	0	0	3	0	0	0	1	0	1	0
2	2	2	1	1	1	0	0	0	1	21-26	2		0	0	0	3	0	0	0	0	0	0	0
2	1	1	1	1	2	0	0	0	1	21-26	2		1	0	0	3	0	0	0	0	0	0	0
2	1	3	1	2	2	0	0	0	1	21-26	1		0	0	0	3	0	0	0	0	0	0	0
2	0	3	1	1	1	0	0	0	1	21-26	2		0	0	0	1	0	0	0	0	0	0	0
2	0	3	1	1	2	0	0	0	1	21-26	2		0	0	0	1	0	0	0	0	0	0	0
2	0	2	1	0			0		1	Missing			0	0	0	3	0	0	0	0	0	0	0
2	2	2	1	0	1	0	0	0	1	21-26	1		0	0	0	3	0	0	0	0	0	0	0
2	2	1	1	2	1	0	0	0	1	21-26	2		0	0	0	3	0	0	0	0	0	0	0
2	0	3	0	2	1	0	0	0	1	27-29	2		0	0	0	1	0	1	0	0	0	1	0
2	2	2	1	0	1	0	0	0	1	21-26	1		0	0	0	3	0	0	0	0	0	0	0
2	2	2	1	1	1	0	0	0	1	27-29	2		0	0	0	3	0	0	0	0	0	0	0
2	3	1	1	1	1	0	0	0	1	27-29	2		0	0	0	2	0	0	0	0	0	0	0
2	2	3	1	0	1	0	0	0	1	21-26	2		0	0	0	3	0	0	0	0	0	0	0
2	2	3	1	2	1	0	0	0	1	27-29	2		0	0	0	3	0	0	0	0	0	0	0
2	2	1	1	2	2	0	0	0	1	21-26	2		0	0	0	2	0	0	0	0	0	0	0
2	1	2	1	0	2	0	0	0	1	27-29	2		1	0	0	3	0	0	0	0	0	0	0
2	0	3	0	2	1	0	0	0	1	27-29	2		0	0	0	1	0	0	0	0	0	0	0
2	2	1	0	2	1		0	1	1	27-29	1		1	0	0	1	0	0	0	0	0	0	0
2	1	2	0	1	2	0	0	0	1	>35	2	1	0	0	0	1	0	0	0	1	0	1	0
2	0	3	1	1	1	1	0	0	1	27-29	1		0	0	0	1	0	0	0	0	0	0	0
2	2	1	1	2	2	0	0	0	1	27-29	2		0	0	1	1	0	0	0	0	0	0	0
2	2	2	1	1	1	0	0	0	1	27-29	2		0	0	0	1	0	0	0	0	0	0	0
2	1	1	0	1	1	0	0	0	1	30-35	2		1	0	0	1	0	0	0	0	0	0	0
2	0	3	0	1	1	0	0	1	1	27-29	1		0	0	0	1	0	1	0	0	0	1	0
2	0	3	0	1	1	0	0	0	1	21-26	2		0	0	0	1	0	0	0	0	0	0	0
2	0	2	1	0	1	0	0	0	1	27-29	2		0	0	0	1	0	0	0	0	0	0	0
2	1	2	0	1	1	0	0	0	1	21-26	2		0	0	0	1	0	0	0	0	0	0	0
2	0	3	1	1	1	0	0	0	1	21-26	2		0	0	0	1	0	0	0	0	0	0	0
2	0	2	0	1	1	0	0	0	1	27-29	2		0	0	0	1	0	0	0	0	0	0	0
2	0	2	0	1	1	0	0	0	1	21-26	2		0	0	0	1	0	0	0	0	0	0	0
2	0	3	1	0	1	0	0	0	1	27-29	2		0	0	0	1	0	0	0	0	0	0	0
2	1	4	0	2	2	0	0	1	1	27-29	1		1	0	0	1	0	0	0	0	0	0	0
2	2	4	1	2	2	0	0	0	1	27-29	2		0	0	1	1	0	0	0	0	0	0	0
2	1	2	1	0	2	0	0	0	1	30-35	1		0	0	0	1	0	0	0	0	0	0	0
2	0	2	1	1	1		0	1	1	30-35	2		0	0	0	1	0	1	0	0	0	1	0
2	1	2	1	1	1	0	0	0	1	27-29	2		0	0	0	2	0	0	0	0	0	0	0
2	0	4	1	2	1	0	0	0	1	27-29	2	1	0	0	0	1	0	0	0	0	0	0	0
2	1	2	1	1	1	0	0	0	1	21-26	2		1	0	0	2	0	0	0	0	0	0	0
2	0	2	0	0	1	0	0	1	1	Missing	2		0	0	0	1	0	1	0	0	0	1	0
2	1	2	1	0	1	0	0	0	1	Missing	2		0	1	0	2	0	0	0	0	0	0	0
2	1	2	1	1	1	0	0	0	1	27-29	2		0	0	0	1	0	0	0	0	0	0	0
2	0	3	1	1	1	0	0	0	1	21-26	1		1	0	0	2	0	0	0	0	0	0	0
2	0	2	1	0	1	0	0	0	1	27-29	1		1	0	0	1	0	0	0	0	0	0	0
2	0	2	1	0	1	0	0	0	1	27-29	2		0	0	0	1	0	0	0	0	0	0	0
2	1	3	1	1	1	0	0	0	1	27-29	2		0	0	0	1	0	0	0	0	0	0	0
2	2	3	1	1	1	0	0	0	1	Missing	2		0	0	0	3	0	0	1	0	0	1	0
2	2	2	1	0	1	0	0	0	1	27-29	2		1	0	0	2	0	0	0	0	0	0	0
2	0	2	1	1	1	0	0	0	1	Missing	2		0	0	0	1	0	0	1	0	0	1	0
2	1	1	1	1	1	0	0	0	1	Missing	2		1	0	0	1	0	1	0	0	0	1	0
2	1	2	0	1	1	0	0	0	1	21-26	1		0	0	0	2	0	1	0	0	0	1	0
2	2	2	1	1	1	0	0	0	1	21-26	2		0	0	0	3	0	0	0	0	0	0	0
2	0	3	1	0	1	0	0	0	1	21-26	2		0	0	0	1	0	0	0	0	0	0	0
2	0	4	0	0	1	0	0	0	1	27-29	2		0	0	0	3	0	0	0	0	0	0	0
2	3	3	1	1	1	0	0	0	1	27-29	2		0	0	0	1	0	0	0	0	0	0	0
2	0	4	0	2	1	0	0	0	0	30-35	2		0	0	0	1	0	0	0	0	0	0	0
2	1	1	0	1	2	0	0	0	1	27-29	2		0	0	0	1	0	1	0	0	0	1	0
2	2	1	1	1	1	0	0	0	1	27-29	2		0	0	0	3	0	0	0	0	0	0	0
2	1	2	0	1	2	0	0	0	1	21-26	2	1	0	0	0	1	0	0	0	0	1	1	0
2	0	4	0	1	1	0	0	0	1	Missing	2		0	0	0	1	0	0	0	0	1	1	0
2	3	1	1	2	1	1	0	0	1	21-26	2		0	0	0	3	0	0	0	0	0	0	0
2	1	2	1	0			0		1	Missing			0	0	0	3	0	0	0	0	1	1	0
2	0	3	1	1		0	0	0	1	27-29	2		0	0	0	1	0	1	0	1	1	1	1
2	3	2	0	0		0	0	0	1	30-35	2	1	0	1	0	3	0	0	0	0	1	1	0
2	1	2	1	1	2	0	0	0	1	Missing	2		0	0	0	2	0	0	0	0	0	0	0
2	2	1	0	2	1	0	0	0	1	27-29	1		1	0	0	3	0	0	0	0	1	1	0
2	1	2	1	0	1	0	0	0	1	27-29	3		0	0	0	2	0	0	0	0	0	0	0
2	1	2	0	2	2	0	0	0	1	27-29	1	1	0	0	0	3	0	0	0	0	0	0	0
2	0	3	0	2	2	0	0	0	1	27-29	1	1	0	0	0	1	0	0	0	1	0	1	0
2	1	4	0	1	1	0	0	0	1	27-29	2	1	0	0	0	1	0			0	0	0
2	2	2	1	1	2	0	0	1	1	27-29	1		0	0	0	1	0	0	0	0	0	0	0
2	2	1	1	2	2	0	0	1	1	27-29	2		1	0	0	3	0	0	0	0	0	0	0
2	0	4	0	2	1	0	0	0	1	27-29	2		0	0	0	1	0	0	0	0	0	0	0
2	3	1	0	1	0	0	0	0	1	21-26	1	1	1	0	0	3	0	0	0	0	0	0	0
2	1	4	1	2	2	0	0	1	1	27-29	1		0	0	0	1	0	0	0	0	0	0	0
2	0	2	1	0	2	0	0	1	1	27-29	3		0	0	0	2	0	0	0	0	0	0	0
2	1	2	1	1	1	0	0	1	1	30-35	2		0	0	0	2	0	0	0	0	0	0	0
2	3	2	1	1	2	0	0	0	1	30-35	2		0	0	0	1	0	0	0	0	0	0	0
2	2	1	1	2	1	0	0	0	1	27-29	1		1	0	0	2	0	0	0	0	0	0	0
2	1	1	1	1	1	0	0	0	1	30-35	1		1	0	0	3	0	0	0	0	0	0	0
2	0	4	0	2	2	0	0	1	1	27-29	1		0	0	0	1	0	0	0	1	0	1	0
2	0	3	0	1	1	0	0	0	0	27-29	2		0	0	0	1	0	0	0	0	0	0	0
2	2	1	1	1	1	0	0	1	1	27-29	2		0	0	0	2	0	0	0	0	0	0	0
2	2	1	1	1	1	0	0	0	1	27-29	2		0	0	0	2	0	0	0	0	0	0	0
2	3	1	1	1	1	0	0	0	1	27-29	3		0	0	0	3	0	0	0	0	0	0	0
2	1	2	1	0			0		1	Missing			0	0	0	3	0	0	0	0	0	0	0
2	0	4	1	2	2	0	0	0	1	27-29	2		0	0	0	1	0	0	0	0	0	0	0
2	1	2	1	1	1	0	0	1	1	27-29	3		0	0	0	2	0	0	0	0	0	0	0
2	3	1	1	2	1	0	0	0	1	27-29	2		0	0	0	3	0	0	0	0	0	0	0
2	2	2	1	0	1	0	0	0	1	27-29	3		0	0	0	3	0	0	0	1	0	1	0
2	2	1	0	1			0		1	Missing			0	0	0	3	0	0	0	0	0	0	0
2	3	2	1	1	1	0	0	0	1	27-29	2		0	0	0	3	0	0	0	0	0	0	0
2	1	1	1	2	2	0	0	1	1	27-29	1		0	0	0	2	0	0	0	0	0	0	0
2	2	1	1	2	2	0	0	0	1	27-29	1	1	0	0	0	3	0	0	0	1	0	1	0
2	1	3	1	1	1	0	0	0	0	27-29	2		0	0	0	2	0	0	0	1	0	1	0
2	0	2	1	1	1	0	0	1	0	27-29	1		0	0	0	2	0	0	0	0	0	0	0
2	2	3	1	1	1	0	0	1	1	21-26	2		0	0	0	2	0	0	0	0	0	0	0
2	3	1	1	1	1	0	0	0	1	27-29			0	1	0	3	0	0	0	0	0	0	0
2	0	2	1	1	1	0	0	0	1	21-26			0	0	0	1	0	0	0	0	0	0	0
2	1	1	0	2	2	0	0	0	1	Missing	3		0	1	0	3	0	0	0	0	0	0	0
2	2	1	1	1	1	0	0	0	1	27-29			1	0	0	3	0	0	0	0	1	1	0
2	2	3	0	1	1	1	0	0	1	27-29	1		0	0	0	3	0	0	0	0	0	0	0
2	0	4	0	2	1	0	0	0	1	21-26			0	0	0	2	0	0	0	0	0	0	0
2	0	4	0	2	2	0	0	1	1	27-29	2		0	0	0	3	0	0	0	0	0	0	0
2	1	3	1	1			0		1	Missing			0	0	0	2	0	0	0	0	1	1	0
2	0	3	0	2	1	0	0	1	1	21-26	1		0	0	0	1	0	1	0	1	0	1	1
2	2	2	0	1			0		0	Missing			0	0	0	3	0	0	1	0	0	1	0
2	2	3	1	1			0		1	Missing			0	0	0	3	0	0	0	0	0	0	0
2	2	2	1	0	1	1	0	0	1	27-29	1		0	0	0	3	0	0	0	0	0	0	0
2	1	2	1	1			0		1	Missing			0	0	0	2	0	0	0	0	0	0	0
2	1	3	1	1			0		0	Missing			0	0	0	3	0	0	0	0	0	0	0
2	1	3	1	1			0		1	Missing			0	0	0	3	0	1	0	0	0	1	0
2	2	3	1	1			0		1	Missing			0	0	0	1	0	0	0	0	0	0	0
2	2	3	1	1	1	0	0	1	1	27-29	1		0	0	0	1	0	0	0	0	0	0	0
2	0	2	0	0	1	0	0	0	1	27-29	2		0	0	0	3	0	0	0	0	0	0	0
2	1	1	0	2	1	0	0	0	1	27-29	2		0	0	0	1	0	0	0	0	0	0	0
2	1	2	1	1	2	0	0	1	1	27-29	2	1	0	0	0	3	0	0	0	0	0	0	0
2	1	4	1	1	2	0	0	0	1	27-29	3	1	0	0	0	2	0	0	0	0	0	0	0
2	0	4	0	1	1	0	0	1	1	30-35	2		0	0	0	1	0	0	0	0	0	0	0
2	0	4	0	1	1	0	0	0	1	27-29	2	1	0	0	0	3	0	0	0	0	0	0	0
2	0	4	0	1	0	0	0	0	1	21-26	1		0	0	0	3	0	0	0	0	0	0	0
2	1	4	0	2	1	0	0	0	1	27-29	2		0	0	0	1	0	0	0	1	0	1	0
2	0	2	0	1	1	0	0	1	1	27-29	1		0	0	0	1	0	0	0	0	0	0	0
2	1	4	1	1	1	0	0	0	1	27-29	1		0	0	0	1	0	0	0	0	0	0	0
2	2	1	0	2	1	1	0	0	1	27-29	1	1	0	0	0	2	0	0	0	0	0	0	0
2	0	2	1	1	1	0	0	1	1	27-29	1		1	0	0	3	0	0	0	0	0	0	0
2	0	4	0	1	1	0	0	1	1	27-29	1		0	0	0	3	0	0	0	0	0	0	0
2	2	1	1	1	1	0	0	0	1	30-35	2		1	0	0	2	0	0	0	0	0	0	0
2	0	3	0	1	1	0	0	0	1	27-29	1		0	0	0	3	0	0	0	0	0	0	0
2	1	2	1	2	1	0	0	0	1	27-29	1		0	0	0	2	0	0	0	0	0	0	0
2	1	2	0	1	1	0	0	1	1	27-29	2		0	0	0	1	0	0	0	0	0	0	0
2	0	4	0	2	1	0	0	0	1	27-29	2		0	0	0	2	0	0	0	0	0	0	0
2	1	2	1	1	1	0	0	0	1	21-26	1		0	0	0	1	0	0	0	0	0	0	0
2	1	2	1	1			0		1	Missing			0	0	0	1	0	0	0	0	0	0	0
2	2	1	1	2	2	0	0	0	1	27-29	1	1	0	0	0	3	0	0	0	0	0	0	0
2	2	2	0	1	1	0	0	0	1	27-29	3	1	1	0	0	2	0	0	0	0	1	1	0
2	0	3	1	1	1	0	0	0	1	27-29	2		1	0	0	1	0	0	0	0	0	0	0
2	3	1	1	1	1	1	0	0	1	27-29	2		0	0	0	3	0	0	0	0	0	0	0
2	1	1	1	2	1	0	0	1	1	27-29	1		0	0	0	1	0	0	0	0	0	0	0
2	1	4	1	1	1	0	0	0	1	27-29	2	1	0	0	0	2	0	0	0			0	0
2	0	3	0	1	1	0	0	1	1	27-29	1	1	0	0	0	1	0	1	0	0	0	1	0
2	1	1	0	2	1	0	0	0	1	27-29	2		0	0	0	2	0	0	0	0	0	0	0
2	1	3	1	0	1	0	0	0	1	27-29	2		0	0	0	3	0	0	1	0	0	1	0
2	0	1	1	2	2	0	0	1	1	27-29	2	2	0	0	0	2	0	0	0	0	0	0	0
2	1	2	1	1	2	0	0	0	1	27-29	2		0	0	0	2	0	0	0	0	0	0	0
2	2	2	0	0	1	0	0		1	21-26	3		0	0	0	2	0	0	0	0	0	0	0
2	1	3	0	1	1	0	0	1	1	27-29	1		1	0	0	2	0	0	0	0	0	0	0
2	2	2	1	1			0		1	Missing			0	0	0	3	0	0	0	0	0	0	0
2	2	2	0	0			0		1	Missing	3		0	0	0	3	0	0	0	0	0	0	0
2	0	2	1	1			0		1	Missing			0	0	0	2	0	0	0	0	0	0	0
2	2	1	1	2			0		1	Missing			0	0	0	2	0	0	0	0	0	0	0
2	2	2	0	1		0	0	0	1	Missing	1	2	1	0	0	2	0	0	0	0	0	0	0
2	2	1	0	2			0		1	Missing			0	0	0	3	0	0	0	0	0	0	0
2	2	4	1	2			0		1	Missing			0	0	0	2	0	0	0	0	0	0	0
2	3	2	1	1			0		0	Missing			0	0	0	3	0	0	0	0	0	0	0
2	1	2	0	2			0		1	Missing			0	0	0	3	0	0	0	0	0	0	0
2	1	3	1	1			0		1	Missing			0	0	0	3	0	0	0	0	0	0	0
2	2	2	0	0			0		1	Missing			1	0	0	2	0	0	0	0	1	1	0
2	1	2	1	0			0		1	27-29	1		0	0	0	3	0	0	0	0	1	1	0
2	0	2	1	1	1	0	0	1	1	Missing	2		0	0	0	1	0	0	0	0	0	0	0
2	0	2	1	2			0		1	Missing			0	0	0	2	0	0	0	0	0	0	0
2	2	2	1	2			0		1	30-35	3		0	1	0	3	0	0	0	0	0	0	0
2	2	3	1	1	1	0	0	0	1	21-26	2		1	0	0	3	0	0	0	0	0	0	0
2	3	2	1	0	1	0	0		1	27-29	1		0	0	0	3	0	0	0	0	0	0	0
2	1	1	1	2			0		0	21-26	3		0	0	0	2	0	0	0	0	0	0	0
2	0	2	0	1	1	0	0	1	1	27-29	2		0	0	0	3	0	0	0	1	0	1	0
2	1	4	0	2	1	1	0	1	1	27-29	2	2	0	0	0	2	0	0	0	0	0	0	0
2	0	2	1	1	1	0	0	0	1	27-29	2		0	0	0	3	0	0	0	0	0	0	0
2	2	2	1	2	1	0	0	1	1	27-29	2		1	0	0	1	0	0	0	0	0	0	0
2	2	2	0	0	1	0	0	1	1	27-29	2		1	0	0	1	0	0	0	0	0	0	0
2	0	4	0	1	1	0	0	1	1	30-35	2		0	0	0	2	0	0	0	0	0	0	0
2	0	2	1	1	1	0	0	0	1	30-35	2		0	0	0	3	0	0	0	0	0	0	0
2	2	1	0	2	1	0	0	0	1	30-35	1		0	0	0	2	0	0	0	0	0	0	0
2	0	3	1	1	1	0	0	0	1	21-26	2		0	0	0	2	0	0	0	0	0	0	0
2	1	1	0	2	2	0	0	0	1	21-26	2		0	0	0	1	0	0	0	0	0	0	0
2	0	4	0	1	1	0	0	1	1	21-26	2		0	0	0	2	0	1	1	0	0	1	1
2	1	2	1	1			0		0	Missing			0	0	0	3	0	0	0	0	0	0	0
2	1	2	0	1	1	0	0	0	1	27-29	2	2	0	0	0	1	0	0	0	0	0	0	0
2	0	4	0	1	0	0	0	1	1	30-35	1		0	0	0	1	0	0	0	0	0	0	0
2	1	2	0	1	2		0	1	1	>35	3		0	0	0	2	0	0	0	0	0	0	0
2	1	3	0	2	2	1	0	0	1	27-29	2		0	0	0	1	0	0	0	0	0	0	0
2	2	1	1	1	2	0	0	0	1	21-26	2		1	0	0	2	0	0	0	1	0	1	0
2	0	3	0	2	1	0	0	0	1	27-29	2		0	0	0	1	0	0	0	0	0	0	0
2	0	1	1	1	1	0	0	0	1	21-26	2		0	0	0	1	0	0	0	0	0	0	0
2	3	1	1	1	2	1	0	0	1	27-29	2	2	1	0	0	3	0	0	0	1	0	1	0
2	1	2	0	1	1	0	0	0	1	27-29	2		0	0	0	1	0	0	0	0	0	0	0
2	0	4	0	1	1	0	0	1	1	21-26	2		0	1	0	2	0	0	0	0	0	0	0
2	3	2	1	1	2	0	0	1	1	30-35	2		0	0	0	3	0	0	0	0	0	0	0
2	1	2	1	2	2	0	0	0	1	30-35	1		0	0	0	2	0	0	0	0	0	0	0
2	2	2	1	1	1	0	0	0	1	30-35	2		0	0	0	3	0	0	0	1	0	1	0
2	0	1	1	2	1	0	0	0	1	21-26	1		0	1	0	1	0	0	0	1	0	1	0
2	1	2	1	1	1	0	0	0	1	21-26	3		0	0	0	3	0	0	0	0	0	0	0
2	0	4	0	1	1	0	0	0	1	27-29	1		0	1	0	1	0	0	0	0	0	0	0
2	0	3	1	1	1	0	0	0	1	27-29	2		0	1	0	1	0	0	0	0	0	0	0
2	2	2	1	1	1	0	0	0	1	21-26	3		0	0	0	3	0
2	2	3	1	2	1	0	0	0	1	21-26	2		0	0	0	3	0
2	2	2	1	0	1	0	0	0	1	21-26	2		1	0	0	1	0
2	1	1	1	2	1	0	0	1	1	27-29	1		0	0	0	2	0
2	2	1	0	1	2	0	0	0	1	21-26	2	1	0	0	0	2	0
2	0	1	1	2	1	1	0	1	1	21-26	2		0	0	0	1	0
2	0	3	1	1			0		0	Missing			0	0	0	2	0
2	2	2	1	1	1	0	0	0	1	21-26	2		1	0	0	2	0
2	0	2	1	0	1	0	0		1	Missing	2		0	0	0	1	0
2	0	4	0	1	1	0	0	0	1	30-35	2		0	0	0	1	0
2	0	4	0	1	0	1	0	1	1	27-29	2		0	0	0	1	0
2	1	1	0	1			0		1	Missing			0	0	0	3	0
2	1	3	1	1	1	0	0	1	1	27-29	2		0	0	0	2	0
2	1	3	1	0	1	0	0	0	1	21-26	3		0	0	0	3	0
2	0	4	0	1	2	0	0	1	1	21-26	2		0	0	0	1	0
2	2	3	1	1			0		1	Missing			0	0	0	2	0
2	3	2	0	1	1	0	0	0	1	27-29	2		1	0	0	1	0
2	0	2	1	1	1	0	0	0	0	30-35	2		0	1	0	1	0
2	0	2	1	1			0		1	Missing			0	0	0	2	0
2	1	2	1	1			0		1	Missing			0	0	0	3	0
2	0	3	0	1	1	0	0	0	1	27-29	2		0	0	0	1	0
2	2	2	1	0	1	0	0	0	1	21-26	3		0	0	0	3	0
2	1	3	1	2			0		1	Missing			0	0	0	3	0
